# Supplementary material for: Rapid Adsorption of Naringin from Citrus Juice by β-Cyclodextrin Polymer
Source: Foods. 2026 Jul 13;15(14):2475. doi: 10.3390/foods15142475 (PMC13409052; doi:10.3390/foods15142475)
Supplement: Supplementary file 1 [file foods-15-02475-s001.zip]

Archive with 1 entries (1 files):
- foods-4388211-supplementary.pdf
